# Supplementary material for: A novel large deletion of the ICR1 region including H19 and putative enhancer elements
Source: BMC Med Genet. 2015 May 6;16:30. doi: 10.1186/s12881-015-0173-2 (PMC4630834; doi:10.1186/s12881-015-0173-2)
Supplement: Additional file 1: Table S1. — Results of the MS-MLPA analysis. Gene dosage analysis revealed that the patient and the mother have a 50% reduced dosage for all H19/ICR1 probes of chromosome 11p11.5 (dark grey shaded), whereas all other probes for chromosome 11p11.5 (light grey shaded) and all reference probes from other chromosomes showed a normal dosage. Methylation analysis showed complete methylation of approximately 100% in both the patient and his mother for the four methylation sensitive H19 probes, which lie inside the deletion, indicating that they have the deletion on their unmethylated maternal allele. The methylation specific probes for the ICR2 region, which is not affected by the deletion, showed a normal methylation of ~50%. P, patient; M, mother. [file 12881_2015_173_MOESM1_ESM.xlsx]

## Sheet: Tabelle1
	Gene dosage analysis by MLPA
	Length (nt)	MLPA probes	P	M
	130	Reference probe 11622-L12379 10q25	0.965	0.973
	148	Reference probe 12415-L13416 14q24	0.936	1013
	154	Reference probe 02944-L02376 7q31	0.936	0.936
	178	Reference probe 05725-L05164 9q21	0.908	1047
	202	Reference probe 05927-L07395 22q11	1021	0.934
	208	Reference probe 07404-L07051 12q13	1053	1116
	256	Reference probe 01462-L00927 17q12	0.964	0.964
	292	Reference probe 03262-L20515 3q29	1082	1035
	310	Reference probe 04528-L03917 2q24	1107	1090
	337	Reference probe 02416-L01862 16q22	0.968	0.887
	383	Reference probe 00973-L18737 10q21	0.935	0.932
	427	Reference probe 07800-L07555 18q21	1070	1152
	463	Reference probe 13471-L11729 2q25	0.977	1033
	319	NSD1 probe 16702-L02529	1112	0.997
	418	NSD1 probe 17048-L02071	1053	1089
	228	H19, exon 5	0.461	0.449
	160	H19, exon 1	0.501	0.556
	301	H19, exon 1	0.396	0.449
	238	H19, exon 1	0.447	0.440
	184	H19 upstream	0.419	0.503
	135	H19 upstream	0.420	0.419
	454	H19 upstream/ICR1-DMR	0.470	0.492
	214	H19 upstream/ICR1-DMR	0.458	0.504
	190	H19 upstream/ICR1-DMR	0.503	0.520
	284	IGF2 exon 7	0.837	0.943
	171	IGF2 exon 4	0.793	0.803
	436	KCNQ1 exon 2	0.852	1033
	221	KCNQ1 exon 3	0.957	0.975
	328	KCNQ1 exon 7	0.966	0.965
	364	KCNQ1 exon 8	0.931	0.956
	400	KCNQ1 exon 9	0.939	0.925
	274	KCNQ1OT1 exon 1	0.992	0.946
	166	KCNQ1OT1 exon 1	0.853	0.953
	393	KCNQ1OT1 exon 1	1100	1104
	141	KCNQ1OT1 exon 1	0.841	0.957
	266	KCNQ1 exon 13	1020	0.906
	373	KCNQ1 exon 15	0.947	0.971
	411	KCNQ1 exon 17	0.904	0.935
	445	CDKN1C exon 3a	0.940	0.948
	196	CDKN1C exon 1b	0.830	0.904
	346	CDKN1C exon 1b	1056	1025
	Methylation analysis by MLPA
	Length (nt)	MS-MLPA probes	P	M
	301	H19, exon 1	0.93	0.88
	238	H19, exon 1	1.05	1.12
	184	H19 upstream	1.03	0.88
	135	H19 upstream	1.13	1.22
	274	KCNQ1OT1 exon 1	0.60	0.67
	166	KCNQ1OT1 exon 1	0.55	0.58
	393	KCNQ1OT1 exon 1	0.53	0.52
	141	KCNQ1OT1 exon 1	0.52	0.50
